# Supplementary material for: Dexamethasone-Induced Insulin Resistance Attenuation by Oral Sulfur–Oxidovanadium(IV) Complex Treatment in Mice
Source: Pharmaceuticals (Basel). 2024 Jun 10;17(6):760. doi: 10.3390/ph17060760 (PMC11206843; doi:10.3390/ph17060760)
Supplement: Supplementary file 1 [file pharmaceuticals-17-00760-s001.zip]

Archive with 1 entries (1 files):
- pharmaceuticals-3027971-supplementary.pdf
